# Supplementary material for: The Intercultural Mediator as a Bridge in Healthcare Professional–Migrant Patient Care Relationships: A Qualitative Study
Source: Healthcare (Basel). 2026 Jun 30;14(13):1903. doi: 10.3390/healthcare14131903 (PMC13360903; doi:10.3390/healthcare14131903)
Supplement: Supplementary file 1 [file healthcare-14-01903-s001.zip]

Archive with 3 entries (3 files):
- 3_V2.pdf
- 1_V2.pdf
- 2_V2.pdf
